# Supplementary material for: Adoptive Transfer of Photosensitizer-Loaded Cytotoxic T Cells for Combinational Photodynamic Therapy and Cancer Immuno-Therapy
Source: Pharmaceutics. 2023 Apr 20;15(4):1295. doi: 10.3390/pharmaceutics15041295 (PMC10143374; doi:10.3390/pharmaceutics15041295)
Supplement: Supplementary file 1 [file pharmaceutics-15-01295-s001.zip]

Archive with 1 entries (1 files):
- pharmaceutics-2325997-supplementary.pdf
